# Supplementary material for: Phenotypic Consequences of SLC25A40-ABCB1 Fusions beyond Drug Resistance in High-Grade Serous Ovarian Cancer
Source: Cancers (Basel). 2021 Nov 11;13(22):5644. doi: 10.3390/cancers13225644 (PMC8616176; doi:10.3390/cancers13225644)
Supplement: Supplementary file 1 [file cancers-13-05644-s001.zip]

Archive with 18 entries (17 files):
- Original Images of WB in Figure S1/
- Original Images of WB in Figure S1/Supplementary Figure 1C Fusion Positive MDR1.tif
- Original Images of WB in Figure S1/Supplementary Figure 1C GAPDH Fusion Negative.tif
- Original Images of WB in Figure S1/Supplementary Figure 1C GAPDH Fusion Positive.tif
- Original Images of WB in Figure S1/Supplementary Figure 1C MDR1 Fusion Negative.tif
- Original Images of WB in Figure S1/Supplementary Figure S1A HPRT.jpg
- Original Images of WB in Figure S1/Supplementary Figure S1A_SLC25A40.jpg
- Supplementary Figure S1 mRNA and protein levels_Version 2_11.11.2021.pdf
- Supplementary Figure S2 MDR1 Assay.pdf
- Supplementary Figure S3.pdf
- Supplementary Figure S4 Targeted sequencing.pdf
- Supplementary Figure S5 RNA seq.pdf
- Supplementary Figure S6 v2 Coculture Experiments.pdf
- Supplementary Figure S7 Clonal mixing and IC50.pdf
- Supplementary Figure S8 GR profiles FDA.pdf
- Supplementary Figure S9 FDA Cell Cycle Profiles.pdf
- Supplementary Table S1  Incucyte Proliferation.pdf
- Supplementary Table S2.pdf
